# Supplementary material for: A COI Nonsynonymous Mutation as Diagnostic Tool for Intraspecific Discrimination in the European Anchovy Engraulis encrasicolus (Linnaeus)
Source: PLoS One. 2015 Nov 24;10(11):e0143297. doi: 10.1371/journal.pone.0143297 (PMC4657973; doi:10.1371/journal.pone.0143297)
Supplement: S1 File — (XLSX) [file pone.0143297.s001.xlsx]

## Sheet: Foglio1
S1 File - List of CR haplotypes from E. encrasicolus samples.
CR Haplotype Code	(CR) N	Sample region	GenBank Acc. N°
HAP1	5	Adriatic Sea	KU056618
HAP2	3	Adriatic Sea	KU056619
HAP3	1	Adriatic Sea	KU056620
HAP4	1	Adriatic Sea	KU056621
HAP5	1	Adr/Sic/Ion	KU056622
HAP6	1	Adriatic Sea	KU056623
HAP7	1	Adriatic Sea	KU056624
HAP8	1	Adriatic Sea	KU056625
HAP9	1	Adriatic Sea	KU056626
HAP10	2	Adriatic Sea	KU056627
HAP11	1	Adriatic Sea	KU056628
HAP12	2	Ionian Sea	KU056629
HAP13	2	Ionian Sea	KU056630
HAP14	1	Ionian Sea	KU056631
HAP15	1	Ionian Sea	KU056632
HAP16	2	Ionian Sea	KU056633
HAP17	1	Ionian Sea	KU056634
HAP18	1	Ion/Tyr/Sic	KU056635
HAP19	1	Ionian Sea	KU056636
HAP20	1	Ionian Sea	KU056637
HAP21	2	Ionian Sea	KU056638
HAP22	4	Ionian Sea	KU056639
HAP23	1	Ionian Sea	KU056640
HAP24	1	Ionian Sea	KU056641
HAP25	2	Tyrrhenian Sea	KU056642
HAP26	3	Tyrrhenian Sea	KU056643
HAP27	2	Tyrrhenian Sea	KU056644
HAP28	1	Tyrrhenian Sea	KU056645
HAP29	3	Tyrrhenian Sea	KU056646
HAP30	1	Tyrrhenian Sea	KU056647
HAP31	4	Tyrrhenian Sea	KU056648
HAP32	1	Tyrrhenian Sea	KU056649
HAP33	1	Tyrrhenian Sea	KU056650
HAP34	3	Sicilian Channel	KU056651
HAP35	1	Sicilian Channel	KU056652
HAP36	3	Sicilian Channel	KU056653
HAP37	1	Sicilian Channel	KU056654
HAP38	1	Sicilian Channel	KU056655
HAP39	1	Sicilian Channel	KU056656
HAP40	1	Sicilian Channel	KU056657
HAP41	1	Sicilian Channel	KU056658
HAP42	2	Sicilian Channel	KU056659
HAP43	2	Sicilian Channel	KU056660
HAP44	2	Sicilian Channel	KU056661

## Sheet: Foglio2
S1 File - List of COI haplotypes from E. encrasicolus samples.
COI Haplotype Code	(COI) N	Sample region	GenBank Acc. N°
HAP1	1	Adriatic Sea	KU056662
HAP2	1	Adriatic Sea	KU056663
HAP3	1	Adriatic Sea	KU056664
HAP4	1	Adriatic Sea	KU056665
HAP5	19	Adr/Sic/Ion	KU056666
HAP6	1	Adriatic Sea	KU056667
HAP7	1	Adriatic Sea	KU056668
HAP8	1	Adriatic Sea	KU056669
HAP9	1	Adriatic Sea	KU056670
HAP10	1	Adriatic Sea	KU056671
HAP11	1	Adriatic Sea	KU056672
HAP12	2	Ionian Sea	KU056673
HAP13	1	Ionian Sea	KU056674
HAP14	1	Ionian Sea	KU056675
HAP15	2	Ionian Sea	KU056676
HAP16	1	Ionian Sea	KU056677
HAP17	1	Ionian Sea	KU056678
HAP18	6	Ion/Tyr/Sic	KU056679
HAP19	1	Ionian Sea	KU056680
HAP20	1	Ionian Sea	KU056681
HAP21	1	Tyrrhenian Sea	KU056682
HAP22	2	Tyrrhenian Sea	KU056683
HAP23	2	Tyrrhenian Sea	KU056684
HAP24	1	Tyrrhenian Sea	KU056685
HAP25	2	Tyrrhenian Sea	KU056686
HAP26	2	Tyrrhenian Sea	KU056687
HAP27	1	Tyrrhenian Sea	KU056688
HAP28	2	Tyrrhenian Sea	KU056689
HAP29	3	Tyrrhenian Sea	KU056690
HAP30	3	Sicilian Channel	KU056691
HAP31	2	Sicilian Channel	KU056692
HAP32	1	Sicilian Channel	KU056693
HAP33	1	Sicilian Channel	KU056694
HAP34	1	Sicilian Channel	KU056695
HAP35	1	Sicilian Channel	KU056696
HAP36	1	Sicilian Channel	KU056697
HAP37	1	Sicilian Channel	KU056698
HAP38	1	Sicilian Channel	KU056699
HAP39	1	Sicilian Channel	KU056700
