# Supplementary material for: A COI Nonsynonymous Mutation as Diagnostic Tool for Intraspecific Discrimination in the European Anchovy Engraulis encrasicolus (Linnaeus)
Source: PLoS One. 2015 Nov 24;10(11):e0143297. doi: 10.1371/journal.pone.0143297 (PMC4657973; doi:10.1371/journal.pone.0143297)
Supplement: S3 File — (XLSX) [file pone.0143297.s003.xlsx]

## Sheet: Foglio1
S2 File – Analysis of Molecular Variance (AMOVA) calculated for the populations examined in this work with Arlequin ver 3.5.2.1 .
	COI				Dloop
Source of variation	Sum of squares	Variance	P		Sum of squares	Variance	P
Among populations	37150	0.46772	11.12		76805	0.94778	10.50
	261567	373667	88.88		565628	808040	89.50
	FST = 0.11				ΦST = 0.11
